# Supplementary material for: Effect of Photodynamic Therapy with Chlorin e6 on Canine Tumors
Source: Life (Basel). 2022 Dec 14;12(12):2102. doi: 10.3390/life12122102 (PMC9782963; doi:10.3390/life12122102)
Supplement: Supplementary file 1 [file life-12-02102-s001.zip]

Archive with 1 entries (1 files):
- life-2064042-supplementary.pdf
